# Supplementary material for: Comparative Genomics of a Polyvalent Escherichia-Salmonella Phage fp01 and In Silico Analysis of Its Receptor Binding Protein and Conserved Enterobacteriaceae Phage Receptor
Source: Viruses. 2023 Jan 28;15(2):379. doi: 10.3390/v15020379 (PMC9961651; doi:10.3390/v15020379)
Supplement: Supplementary file 1 [file viruses-15-00379-s001.zip]

Archive with 3 entries (3 files):
- File S1.xlsx
- Supplementary figures-Jan12th.pptx
- Table_S1.pdf
