# Supplementary material for: Comparative Genomics of a Polyvalent Escherichia-Salmonella Phage fp01 and In Silico Analysis of Its Receptor Binding Protein and Conserved Enterobacteriaceae Phage Receptor
Source: Viruses. 2023 Jan 28;15(2):379. doi: 10.3390/v15020379 (PMC9961651; doi:10.3390/v15020379)
Supplement: Supplementary file 1 [file viruses-15-00379-s001.zip › File S1.xlsx]

## Sheet: Sheet1
#	CDS Position	BLAST Hit	E-Value
1	complement(1..225)	PHAGE_Escher_fp01_NC_048731: hypothetical protein; -; phage(gi100002)	9.57e-50
2	complement(336..620)	PHAGE_Escher_fp01_NC_048731: hypothetical protein; -; phage(gi100003)	6.34e-63
3	complement(617..913)	PHAGE_Escher_fp01_NC_048731: hypothetical protein; -; phage(gi100004)	4.86e-68
4	complement(891..1286)	PHAGE_Escher_fp01_NC_048731: hypothetical protein; -; phage(gi100005)	5.63e-96
5	complement(1279..1578)	PHAGE_Escher_fp01_NC_048731: hypothetical protein; -; phage(gi100006)	5.69e-67
6	complement(1571..1852)	PHAGE_Salmon_SP3_NC_048001: minor tail protein; -; phage(gi100056)	3.65e-62
7	complement(1929..2276)	PHAGE_Escher_fp01_NC_048731: hypothetical protein; -; phage(gi100008)	7.35e-80
8	complement(2398..2703)	PHAGE_Escher_fp01_NC_048731: hypothetical protein; -; phage(gi100009)	7.43e-73
9	complement(2785..3153)	PHAGE_Salmon_Th1_NC_048795: putative transcriptional regulator; -; phage(gi100045)	1.43e-85
10	complement(3196..3390)	PHAGE_Escher_VEc33_NC_048818: hypothetical protein; -; phage(gi100060)	1.13e-40
11	complement(3428..3503)	tRNA	0
12	complement(3600..3676)	tRNA	0
13	complement(3678..3884)	PHAGE_Escher_fp01_NC_048731: hypothetical protein; -; phage(gi100012)	9.38e-44
14	complement(3884..4177)	PHAGE_Escher_fp01_NC_048731: hypothetical protein; -; phage(gi100013)	5.8e-65
15	complement(4245..4412)	PHAGE_Salmon_SE11_NC_048786: hypothetical protein; -; phage(gi100061)	6.2e-33
16	complement(4427..4513)	tRNA	0
17	complement(4522..4686)	PHAGE_Escher_SP15_NC_048627: hypothetical protein; -; phage(gi100062)	3.36e-31
18	complement(4679..4930)	PHAGE_Escher_fp01_NC_048731: hypothetical protein; -; phage(gi100016)	1.39e-56
19	complement(4947..5022)	tRNA	0
20	complement(5031..5108)	tRNA	0
21	complement(5115..5190)	tRNA	0
22	complement(5168..5749)	PHAGE_Escher_fp01_NC_048731: hypothetical protein; -; phage(gi100017)	2.11e-141
23	complement(5751..5951)	PHAGE_Escher_fp01_NC_048731: hypothetical protein; -; phage(gi100018)	8.91e-42
24	complement(6423..6596)	PHAGE_Escher_SP15_NC_048627: terminase large subunit; -; phage(gi100070)	2.9e-36
25	complement(6617..6706)	tRNA	0
26	complement(6916..7000)	tRNA	0
27	complement(7006..7079)	tRNA	0
28	complement(7459..7537)	tRNA	0
29	complement(7539..7706)	PHAGE_Escher_fp01_NC_048731: hypothetical protein; -; phage(gi100020)	4.48e-34
30	complement(7727..7804)	tRNA	0
31	complement(7811..7886)	tRNA	0
32	complement(8339..8686)	PHAGE_Escher_fp01_NC_048731: hypothetical protein; -; phage(gi100021)	8.57e-79
33	complement(8713..8788)	tRNA	0
34	complement(8970..9046)	tRNA	0
35	complement(9056..9241)	PHAGE_Salmon_SP3_NC_048001: terminase small subunit; -; phage(gi100071)	7.51e-35
36	complement(9344..9426)	tRNA	0
37	complement(9579..9654)	tRNA	0
38	complement(9725..9997)	PHAGE_Escher_vB_EcoS_HdH2_NC_048748: hypothetical protein; -; phage(gi100086)	1.83e-62
39	complement(10015..10089)	tRNA	0
40	complement(10096..10172)	tRNA	0
41	complement(10181..10257)	tRNA	0
42	complement(10264..10351)	tRNA	0
43	complement(10483..10758)	PHAGE_Escher_fp01_NC_048731: hypothetical protein; -; phage(gi100024)	1.7e-60
44	complement(10849..11055)	PHAGE_Salmon_SP3_NC_048001: hypothetical protein; -; phage(gi100073)	5.02e-42
45	complement(11048..11215)	PHAGE_Escher_fp01_NC_048731: hypothetical protein; -; phage(gi100026)	5.1e-34
46	complement(11231..11307)	tRNA	0
47	complement(11409..11594)	PHAGE_Escher_fp01_NC_048731: hypothetical protein; -; phage(gi100027)	3.37e-38
48	complement(11604..11792)	PHAGE_Escher_fp01_NC_048731: hypothetical protein; -; phage(gi100028)	1.14e-37
49	complement(11811..11888)	tRNA	0
50	complement(11895..11983)	tRNA	0
51	complement(12005..12523)	PHAGE_Escher_fp01_NC_048731: hypothetical protein; -; phage(gi100029)	3.88e-126
52	12790..13773	PHAGE_Escher_fp01_NC_048731: hypothetical protein; -; phage(gi100030)	0
53	13795..14211	PHAGE_Escher_fp01_NC_048731: hypothetical protein; -; phage(gi100031)	7.39e-89
54	complement(14536..15483)	PHAGE_Salmon_Th1_NC_048795: capsid maturation protease; -; phage(gi100067)	0
55	complement(15518..15592)	tRNA	0
56	complement(15834..15968)	PHAGE_Escher_fp01_NC_048731: endolysin; -; phage(gi100033)	4.51e-25
57	complement(16427..16870)	PHAGE_Salmon_Th1_NC_048795: head morphogenesis protein; -; phage(gi100068)	1.57e-104
58	complement(16870..17040)	PHAGE_Salmon_SE11_NC_048786: hypothetical protein; -; phage(gi100038)	9.34e-33
59	complement(17109..17558)	PHAGE_Escher_fp01_NC_048731: hypothetical protein; -; phage(gi100036)	3.54e-108
60	complement(17564..17881)	PHAGE_Salmon_SE11_NC_048786: hypothetical protein; -; phage(gi100036)	3.39e-73
61	complement(18324..18962)	PHAGE_Escher_fp01_NC_048731: hypothetical protein; -; phage(gi100038)	5.16e-151
62	complement(19016..19198)	PHAGE_Salmon_SP3_NC_048001: hypothetical protein; -; phage(gi100084)	8.3e-36
63	complement(19269..19970)	PHAGE_Escher_fp01_NC_048731: hypothetical protein; -; phage(gi100040)	8.84e-177
64	complement(19999..20220)	PHAGE_Escher_fp01_NC_048731: DNA adenine methyltransferase; -; phage(gi100041)	1e-47
65	complement(20262..20477)	PHAGE_Escher_SP15_NC_048627: lysozyme; -; phage(gi100110)	4.81e-43
66	complement(20542..21057)	PHAGE_Escher_fp01_NC_048731: hypothetical protein; -; phage(gi100043)	2e-123
67	complement(21141..21419)	PHAGE_Escher_fp01_NC_048731: DNA helicase; -; phage(gi100044)	5.36e-61
68	complement(21497..21973)	PHAGE_Escher_fp01_NC_048731: putative transcriptional regulator; -; phage(gi100045)	3.01e-117
69	complement(21970..22518)	PHAGE_Escher_fp01_NC_048731: HNH endonuclease; -; phage(gi100046)	1.97e-133
70	complement(22511..22894)	PHAGE_Escher_fp01_NC_048731: primase; -; phage(gi100047)	1.32e-83
71	complement(22994..23833)	PHAGE_Escher_fp01_NC_048731: exonuclease; -; phage(gi100048)	0
72	complement(23833..24366)	PHAGE_Escher_fp01_NC_048731: recombination protein; -; phage(gi100049)	2.39e-128
73	complement(24363..25508)	PHAGE_Escher_fp01_NC_048731: putative single-stranded DNA binding protein; -; phage(gi100050)	0
74	complement(25615..28050)	PHAGE_Escher_fp01_NC_048731: hypothetical protein; -; phage(gi100051)	0
75	complement(28088..28309)	PHAGE_Salmon_SE11_NC_048786: hypothetical protein; -; phage(gi100020)	2.44e-46
76	complement(28311..29063)	PHAGE_Escher_fp01_NC_048731: tail assembly protein; -; phage(gi100053)	0
77	29416..31290	PHAGE_Escher_SP15_NC_048627: DNA polymerase III alpha subunit; -; phage(gi100121)	0
78	31390..31770	PHAGE_Escher_fp01_NC_048731: minor tail protein; -; phage(gi100055)	1.99e-89
79	31763..31969	PHAGE_Escher_SP15_NC_048627: membrane protein; -; phage(gi100123)	9.64e-42
80	32152..32988	PHAGE_Escher_fp01_NC_048731: tail length tape-measure protein; -; phage(gi100057)	0
81	32975..33157	PHAGE_Salmon_SE11_NC_048786: hypothetical protein; -; phage(gi100014)	1.17e-38
82	33144..33650	PHAGE_Escher_fp01_NC_048731: hypothetical protein; -; phage(gi100059)	6.55e-123
83	33653..34081	PHAGE_Salmon_Th1_NC_048795: hypothetical protein; -; phage(gi100094)	2.27e-101
84	34091..34483	PHAGE_Escher_fp01_NC_048731: hypothetical protein; -; phage(gi100061)	1.93e-93
85	34476..34667	PHAGE_Escher_fp01_NC_048731: hypothetical protein; -; phage(gi100062)	2.25e-40
86	35122..38061	PHAGE_Escher_fp01_NC_048731: hypothetical protein; -; phage(gi100063)	0
87	38045..38278	PHAGE_Escher_fp01_NC_048731: hypothetical protein; -; phage(gi100064)	4.44e-50
88	38347..39051	PHAGE_Escher_fp01_NC_048731: hypothetical protein; -; phage(gi100065)	3.56e-172
89	39044..39295	PHAGE_Escher_fp01_NC_048731: capsid decoration protein; -; phage(gi100066)	4.35e-53
90	39399..39809	PHAGE_Salmon_Th1_NC_048795: putative DNA polymerase; -; phage(gi100100)	2.17e-95
91	39824..40114	PHAGE_Escher_fp01_NC_048731: head morphogenesis protein; -; phage(gi100068)	8.11e-67
92	40162..40827	PHAGE_Escher_fp01_NC_048731: portal protein; -; phage(gi100069)	1.37e-164
93	40809..41120	PHAGE_Escher_fp01_NC_048731: terminase large subunit; -; phage(gi100070)	1.53e-71
94	41187..42158	PHAGE_Escher_fp01_NC_048731: terminase small subunit; -; phage(gi100071)	0
95	42361..43140	PHAGE_Escher_fp01_NC_048731: hypothetical protein; -; phage(gi100072)	0
96	43133..43900	PHAGE_Escher_fp01_NC_048731: hypothetical protein; -; phage(gi100073)	0
97	43932..45455	PHAGE_Escher_fp01_NC_048731: hypothetical protein; -; phage(gi100074)	0
98	45452..46342	PHAGE_Salmon_Th1_NC_048795: putative DNA methylase; -; phage(gi100108)	0
99	46405..48972	PHAGE_Escher_fp01_NC_048731: hypothetical protein; -; phage(gi100076)	0
100	48965..49462	PHAGE_Escher_fp01_NC_048731: hypothetical protein; -; phage(gi100077)	1.19e-117
101	49459..50811	PHAGE_Escher_fp01_NC_048731: single-stranded-DNA-specific exonuclease; -; phage(gi100078)	0
102	51032..51316	PHAGE_Salmon_SP3_NC_048001: hypothetical protein; -; phage(gi100125)	2.18e-63
103	51309..52082	PHAGE_Escher_fp01_NC_048731: putative replicative DNA helicase; -; phage(gi100080)	0
104	52119..53096	PHAGE_Escher_VEc33_NC_048818: hypothetical protein; -; phage(gi100147)	0
105	53077..54915	PHAGE_Escher_fp01_NC_048731: deoxynucleoside kinase; -; phage(gi100082)	0
106	54919..55401	PHAGE_Escher_fp01_NC_048731: hypothetical protein; -; phage(gi100083)	3.94e-117
107	55401..56276	PHAGE_Escher_fp01_NC_048731: hypothetical protein; -; phage(gi100084)	0
108	56273..56719	PHAGE_Escher_SP15_NC_048627: hypothetical protein; -; phage(gi100155)	3.8e-107
109	complement(56775..58904)	PHAGE_Escher_fp01_NC_048731: hypothetical protein; -; phage(gi100086)	0
110	complement(58914..59219)	PHAGE_Escher_fp01_NC_048731: hypothetical protein; -; phage(gi100087)	2e-69
111	complement(59266..60522)	PHAGE_Escher_fp01_NC_048731: hypothetical protein; -; phage(gi100088)	0
112	complement(60480..61169)	PHAGE_Escher_fp01_NC_048731: hypothetical protein; -; phage(gi100089)	2.77e-82
113	complement(61169..61591)	PHAGE_Escher_fp01_NC_048731: putative HNH homing endonuclease; -; phage(gi100090)	6.15e-98
114	complement(61595..63652)	PHAGE_Escher_fp01_NC_048731: hypothetical protein; -; phage(gi100091)	0
115	complement(63652..66501)	PHAGE_Escher_fp01_NC_048731: hypothetical protein; -; phage(gi100092)	0
116	complement(66498..67112)	PHAGE_Escher_fp01_NC_048731: hypothetical protein; -; phage(gi100093)	3.67e-146
117	complement(67222..70905)	PHAGE_Escher_fp01_NC_048731: hypothetical protein; -; phage(gi100094)	0
118	complement(70989..71357)	PHAGE_Escher_fp01_NC_048731: hypothetical protein; -; phage(gi100095)	5.19e-85
119	complement(71419..71823)	PHAGE_Escher_VEc33_NC_048818: hypothetical protein; -; phage(gi100160)	2.9e-95
120	complement(71820..72719)	PHAGE_Escher_fp01_NC_048731: hypothetical protein; -; phage(gi100097)	0
121	complement(72724..74133)	PHAGE_Escher_fp01_NC_048731: hypothetical protein; -; phage(gi100098)	0
122	complement(74160..74645)	PHAGE_Salmon_Th1_NC_048795: hypothetical protein; -; phage(gi100130)	1.64e-117
123	complement(74649..75416)	PHAGE_Escher_fp01_NC_048731: putative DNA polymerase; -; phage(gi100100)	0
124	complement(75416..75928)	PHAGE_Salmon_SE11_NC_048786: hypothetical protein; -; phage(gi100118)	5.32e-125
125	complement(75988..77364)	PHAGE_Escher_fp01_NC_048731: hypothetical protein; -; phage(gi100102)	0
126	complement(77382..78014)	PHAGE_Escher_fp01_NC_048731: NrdH family redoxin; -; phage(gi100103)	3.84e-155
127	complement(78018..78500)	PHAGE_Escher_fp01_NC_048731: hypothetical protein; -; phage(gi100104)	1.97e-112
128	complement(78497..79714)	PHAGE_Salmon_SE11_NC_048786: hypothetical protein; -; phage(gi100114)	0
129	complement(79714..80151)	PHAGE_Salmon_Th1_NC_048795: putative baseplate hub protein; -; phage(gi100137)	4.68e-105
130	complement(80266..81582)	PHAGE_Escher_fp01_NC_048731: putative methyltransferase; -; phage(gi100107)	0
131	complement(81582..82064)	PHAGE_Salmon_Th1_NC_048795: pore-forming tail tip protein; -; phage(gi100139)	3.68e-115
132	complement(82075..83832)	PHAGE_Escher_fp01_NC_048731: MazF family toxin-antitoxin system protein; -; phage(gi100109)	0
133	83918..84184	PHAGE_Salmon_SE11_NC_048786: MazF family toxin-antitoxin system protein; -; phage(gi100109)	8.67e-60
134	84360..84488	PHAGE_Escher_OSYSP_NC_047835: nicotinamide mononucleotide transporter; -; phage(gi100101)	2.01e-23
135	84488..84592	PHAGE_Escher_fp01_NC_048731: hypothetical protein; -; phage(gi100112)	1.98e-15
136	complement(85002..85736)	PHAGE_Escher_fp01_NC_048731: hypothetical protein; -; phage(gi100113)	0
137	complement(85816..86208)	PHAGE_Escher_fp01_NC_048731: hypothetical protein; -; phage(gi100114)	4.84e-91
138	complement(86275..87939)	PHAGE_Escher_fp01_NC_048731: hypothetical protein; -; phage(gi100115)	0
139	complement(88034..88231)	PHAGE_Escher_fp01_NC_048731: hypothetical protein; -; phage(gi100116)	5.03e-40
140	complement(88289..88696)	PHAGE_Escher_fp01_NC_048731: hypothetical protein; -; phage(gi100117)	1.61e-93
141	complement(88795..89046)	PHAGE_Escher_fp01_NC_048731: hypothetical protein; -; phage(gi100118)	7.41e-55
142	complement(89278..89478)	PHAGE_Escher_fp01_NC_048731: hypothetical protein; -; phage(gi100119)	1.97e-41
143	complement(89478..89636)	PHAGE_Escher_fp01_NC_048731: TraG-like protein; -; phage(gi100120)	2.97e-32
144	89993..90106	PHAGE_Escher_fp01_NC_048731: DNA polymerase III alpha subunit; -; phage(gi100121)	8.5e-19
145	complement(90149..90667)	PHAGE_Escher_fp01_NC_048731: DNA-binding protein; -; phage(gi100122)	6.28e-126
146	91233..92219	PHAGE_Escher_fp01_NC_048731: membrane protein; -; phage(gi100123)	0
147	92284..92601	PHAGE_Escher_fp01_NC_048731: ATP-dependent helicase; -; phage(gi100124)	3.36e-75
148	92616..93110	PHAGE_Escher_fp01_NC_048731: hypothetical protein; -; phage(gi100125)	7.7e-120
149	93217..93447	PHAGE_Escher_fp01_NC_048731: D11 protein; -; phage(gi100126)	2.18e-50
150	93497..93679	PHAGE_Escher_fp01_NC_048731: recombination endonuclease subunit D12; -; phage(gi100127)	9.45e-36
151	93682..93894	PHAGE_Escher_fp01_NC_048731: hypothetical protein; -; phage(gi100128)	4.74e-44
152	93896..94240	PHAGE_Escher_fp01_NC_048731: HNH homing endonuclease; -; phage(gi100129)	1.91e-79
153	94237..94395	PHAGE_Escher_fp01_NC_048731: hypothetical protein; -; phage(gi100130)	4.03e-29
154	94415..94609	PHAGE_Escher_fp01_NC_048731: flap endonuclease; -; phage(gi100131)	2.27e-40
155	95911..96198	PHAGE_Escher_fp01_NC_048731: DNA primase; -; phage(gi100132)	4.71e-65
156	complement(96430..97314)	PHAGE_Escher_fp01_NC_048731: D14 protein; -; phage(gi100133)	0
157	complement(97393..98007)	PHAGE_Escher_fp01_NC_048731: hypothetical protein; -; phage(gi100134)	2.75e-153
158	complement(98007..98192)	PHAGE_Escher_fp01_NC_048731: hypothetical protein; -; phage(gi100135)	4.21e-33
159	complement(98192..98632)	PHAGE_Escher_vB_EcoS_HdH2_NC_048748: hypothetical protein; -; phage(gi100023)	1.94e-108
160	complement(98634..98837)	PHAGE_Escher_fp01_NC_048731: putative baseplate hub protein; -; phage(gi100137)	2.39e-43
161	complement(98892..99230)	PHAGE_Escher_fp01_NC_048731: hypothetical protein; -; phage(gi100138)	2.24e-74
162	complement(99211..99672)	PHAGE_Escher_fp01_NC_048731: pore-forming tail tip protein; -; phage(gi100139)	3.69e-112
163	complement(99669..99869)	PHAGE_Escher_fp01_NC_048731: hypothetical protein; -; phage(gi100140)	1.93e-40
164	complement(99969..100295)	PHAGE_Escher_fp01_NC_048731: hypothetical protein; -; phage(gi100141)	5.07e-74
165	complement(100285..100530)	PHAGE_Escher_fp01_NC_048731: hypothetical protein; -; phage(gi100142)	5.9e-52
166	complement(100527..100808)	PHAGE_Escher_fp01_NC_048731: hypothetical protein; -; phage(gi100143)	1.44e-58
167	complement(100805..101341)	PHAGE_Escher_fp01_NC_048731: hypothetical protein; -; phage(gi100144)	3.47e-132
168	complement(101335..101586)	PHAGE_Escher_fp01_NC_048731: major tail protein; -; phage(gi100145)	3.33e-54
169	complement(101665..102093)	PHAGE_Escher_fp01_NC_048731: hypothetical protein; -; phage(gi100146)	5.27e-101
170	complement(102261..102782)	PHAGE_Escher_fp01_NC_048731: hypothetical protein; -; phage(gi100147)	1.95e-126
171	complement(102782..103633)	PHAGE_Escher_fp01_NC_048731: hypothetical protein; -; phage(gi100148)	0
172	complement(103636..103881)	PHAGE_Escher_fp01_NC_048731: hypothetical protein; -; phage(gi100149)	5.01e-52
173	complement(103979..104269)	PHAGE_Escher_VEc33_NC_048818: hypothetical protein; -; phage(gi100040)	1.65e-66
174	complement(104262..104693)	PHAGE_Escher_fp01_NC_048731: hypothetical protein; -; phage(gi100151)	2.59e-100
175	complement(104771..105187)	PHAGE_Escher_fp01_NC_048731: hypothetical protein; -; phage(gi100152)	2.09e-95
176	complement(105266..105679)	PHAGE_Salmon_SP3_NC_048001: putative transcriptional regulator; -; phage(gi100045)	7.98e-98
177	complement(105676..106332)	PHAGE_Salmon_Th1_NC_048795: u-spanin; -; phage(gi100032)	3.56e-160
178	complement(106489..107088)	PHAGE_Escher_fp01_NC_048731: hypothetical protein; -; phage(gi100155)	1.5e-149
179	complement(107101..107853)	PHAGE_Escher_fp01_NC_048731: terminase large subunit; -; phage(gi100156)	0
180	complement(108137..108586)	PHAGE_Escher_fp01_NC_048731: terminase small subunit; -; phage(gi100157)	1.07e-105
181	complement(108543..109241)	PHAGE_Escher_fp01_NC_048731: hypothetical protein; -; phage(gi100158)	1.65e-173
182	complement(109396..109515)	PHAGE_Escher_fp01_NC_048731: hypothetical protein; -; phage(gi100160)	9.5e-21
